# Supplementary material for: Seed Morphology of Allium L. Endemic Species from Section Schoenoprasum (Amaryllidaceae) in Eastern Kazakhstan
Source: Biology (Basel). 2025 Sep 9;14(9):1230. doi: 10.3390/biology14091230 (PMC12467962; doi:10.3390/biology14091230)
Supplement: Supplementary file 1 [file biology-14-01230-s001.zip]

Archive with 1 entries (1 files):
- biology-3827632-supplementary.pdf
